# Supplementary material for: Interactions Between Corn Starch and Ethyl Maltol Under Heat-Moisture Treatment and Its Application in Fried Chicken Nuggets
Source: Foods. 2024 Nov 14;13(22):3629. doi: 10.3390/foods13223629 (PMC11593958; doi:10.3390/foods13223629)
Supplement: Supplementary file 1 [file foods-13-03629-s001.zip]

Archive with 1 entries (1 files):
- foods-3268579-supplementary.pdf
